# Supplementary material for: Hybrid Bone Substitute Containing Tricalcium Phosphate and Silver Modified Hydroxyapatite–Methylcellulose Granules
Source: J Funct Biomater. 2024 Jul 17;15(7):196. doi: 10.3390/jfb15070196 (PMC11278312; doi:10.3390/jfb15070196)
Supplement: Supplementary file 1 [file jfb-15-00196-s001.zip]

Archive with 1 entries (1 files):
- jfb-3081052-supplementary.pdf
